# Supplementary material for: A cross-sectional investigation of the ophthalmological impact of loiasis in Cameroon, Central Africa
Source: PLoS Negl Trop Dis. 2025 Jun 26;19(6):e0013216. doi: 10.1371/journal.pntd.0013216 (PMC12225979; doi:10.1371/journal.pntd.0013216)
Supplement: S1 Database — (XLSX) [file pntd.0013216.s004.xlsx]

## Sheet: Sheet1
idn	age	sex	eyewormhistory	counteyeworm12	tas_bg_mmhg	tad_bg_mmhg	tas_bd_mmhg	tad_bd_mmhg	fbs	tobacco	avodsc	avodts	avogsc	avogts	lfod	lfog	fopossible	fod	fog	chargloa	chargmp
856	52	Female	No		132	88	143	90	8.2	Yes	10	10	10	10	No lesion	No lesion	Yes	No lesion	No lesion	0	0
668	60	Male	Yes	10	159	72	178	75	6.5	Yes	10	10	1	1	No lesion	No lesion	Yes	No lesion	Optic atrophy	23600	0
105	62	Female	Yes	5	156	76	165	88	4.5	Yes	0	0	0	0	Cataract	Cataract	Yes	Optic atrophy	Optic atrophy	0	0
895	84	Female	No		172	82	182	103	5.2	No	1	1	1	1	Cataract	Cataract	No	Fundoscopy not possible	Fundoscopy not possible	0	0
181	84	Female	No		151	91	144	75	5.2	No	0	0	5	5	Cataract	Cataract	No	Fundoscopy not possible	Fundoscopy not possible	2380	20
1590	28	Female	Yes	4	101	55	107	64	5.8	No	10	10	10	10	No lesion	No lesion	Yes	No lesion	No lesion	32300	0
914	49	Male	Yes	2	122	68	138	76		No	10	10	10	10	Pterygium	Pterygium	Yes	No lesion	No lesion	1820	0
813	59	Female	No		133	68	137	73	6.2	Yes	10	10	10	10	No lesion	No lesion	Yes	No lesion	No lesion	200	0
1562	54	Female	Yes	4	123	87	131	98	4.4	No	10	10	10	10	No lesion	No lesion	Yes	Vascular retinopathy	No lesion	4340	0
191	19	Male	Yes	3	114	54	121	61	4.3	No	10	10	10	10	No lesion	No lesion	Yes	No lesion	No lesion	26760	80
1634	75	Male	No		102	67	113	72	4.8	Yes	1	1	5	5	Pterygium	Pterygium	Yes	Other lesions	No lesion	3300	0
1499	33	Female	Yes	5	113	60	107	68	6.3	Yes	10	10	10	10	No lesion	No lesion	Yes	Other lesions	No lesion	40	0
1640	53	Female	Yes	3	122	62	133	71	4.7	Yes	10	10	10	10	Pterygium	Pterygium	Yes	No lesion	No lesion	0	0
1542	63	Female	No		119	60	124	65	6.4	No	10	10	10	10	No lesion	No lesion	Yes	No lesion	No lesion	0	0
183	65	Male	No		116	54	121	64		Yes	6	8	6	10	No lesion	No lesion	Yes	No lesion	No lesion	60	20
299	65	Female	No		170	99	181	104	4.8	Yes	10	10	10	10	No lesion	No lesion	Yes	No lesion	No lesion	29880	0
1609	61	Male	Yes	3	102	68	106	73	4.3	No	4	4	6	6	No lesion	No lesion	Yes	No lesion	No lesion	0	0
1287	47	Female	Yes	4	137	66	146	79	4.7	No	10	10	10	10	No lesion	No lesion	Yes	No lesion	No lesion	0	0
289	80	Male	No		121	63	114	67	4.4	No	4	4	5	5	No lesion	No lesion	Yes	No lesion	No lesion	16240	0
1	67	Female	Yes	8	201	106	210	112	4.6	No	6	6	6	6	Pterygium	Pterygium	Yes	No lesion	Chorioretinitis	0	0
223	67	Female	Yes	6	159	93	160	76	4.5	Yes	5	5	6	6	No lesion	No lesion	Yes	No lesion	No lesion	0	140
691	73	Male	Yes	1	143	67	123	72	5.7	Yes	0	0	1	1	Cataract	Pterygium	Yes	No lesion	No lesion	2920	840
1773	69	Male	No		119	79	106	64	3.9	No	6	8	6	8	No lesion	No lesion	Yes	No lesion	No lesion	3360	0
317	65	Female	Yes	2	116	62	126	63	5.1	Yes	6	6	6	6	No lesion	No lesion	Yes	No lesion	No lesion	600	0
21	69	Male	Yes	10	162	83	167	92	4.5	No	1	1	1	1	Cataract	Cataract	Yes	No lesion	No lesion	0	0
695	55	Female	Yes	2	129	71	124	94	4.6	Yes	10	10	10	10	No lesion	No lesion	Yes	No lesion	No lesion	100	0
1259	61	Male	Yes	3	100	60	108	59	4.6	No	10	10	10	10	No lesion	No lesion	Yes	No lesion	No lesion	0	0
1544	25	Female	No		107	89	114	98	5.7	No	10	10	10	10	No lesion	No lesion	Yes	No lesion	No lesion	0	0
1252	31	Female	Yes	3	110	63	111	73	5.7	No	10	10	10	10	No lesion	No lesion	Yes	No lesion	No lesion	0	0
1658	48	Female	Yes	2	106	67	118	75	6.2	No	10	10	10	10	No lesion	No lesion	Yes	No lesion	No lesion	0	0
964	46	Female	Yes	2	142	72	161	81	8	No	10	10	10	10	No lesion	No lesion	Yes	No lesion	No lesion	0	0
1708	23	Female	No		108	52	116	56	5.7	No	10	10	10	10	No lesion	No lesion	Yes	No lesion	No lesion	0	0
825	60	Female	No		184	92	192	104	4.6	Yes	10	10	8	8	No lesion	No lesion	Yes	No lesion	No lesion	2500	0
1735	62	Male	Yes	3	132	71	151	84	5.8	Yes	4	4	4	4	No lesion	No lesion	Yes	No lesion	No lesion	18480	0
1263	53	Male	Yes	7	189	110	178	109	7.3	No	3	6	5	6	No lesion	No lesion	Yes	Other lesions	Other lesions	6940	0
278	44	Male	No		149	85	141	91	6.5	Yes	10	10	10	10	Pterygium	Pterygium	Yes	No lesion	No lesion	0	0
863	43	Female	Yes	4	106	75	115	84	7.4	Yes	10	10	10	10	No lesion	No lesion	Yes	No lesion	No lesion	0	0
1766	72	Female	Yes	2	149	79	160	93	4.5	Yes	6	6	0	0	Pterygium	Cataract	Yes	No lesion	Fundoscopy not possible	0	0
1224	53	Female	Yes	10	130	60	139	59	6.4	No	10	10	10	10	No lesion	No lesion	Yes	No lesion	No lesion	6060	0
1685	74	Female	No		99	52	104	58	6.3	No	1	1	1	1	Cataract	Cataract	Yes	Other lesions	Other lesions	3640	0
1494	29	Female	Yes	2	111	59	123	62	6.5	No	10	10	10	10	No lesion	No lesion	Yes	No lesion	No lesion	2700	0
690	33	Male	Yes	3	97	64	106	60	4.4	Yes	10	10	10	10	No lesion	No lesion	Yes	No lesion	No lesion	2540	360
784	32	Female	No		118	59	126	62	4.9	Yes	10	10	10	10	No lesion	No lesion	Yes	No lesion	No lesion	0	0
177	47	Female	Yes	2	123	76	135	75	5.3	No	2	2	0	0	Pterygium	Pterygium	Yes	Chorioretinitis	Chorioretinitis	88180	120
779	67	Male	No		129	82	136	87	7.3	Yes	5	5	5	5	No lesion	No lesion	Yes	Optic atrophy	No lesion	0	0
763	80	Male	Yes	2	145	69	167	74	4.5	No	3	3	5	5	Cataract	Cataract	Yes	No lesion	No lesion	1160	0
1284	55	Male	No		132	69	135	79	5.8	No	10	10	0	0	No lesion	Cataract	Yes	Optic atrophy	No lesion	60	0
446	42	Female	No		120	72	134	88	8.6	No	10	10	10	10	Pterygium	Pterygium	Yes	No lesion	No lesion	0	0
831	42	Male	No		100	58	108	60	4.4	Yes	10	10	10	10	No lesion	No lesion	Yes	No lesion	No lesion	0	0
1724	53	Male	No		139	81	151	91	5.8	No	8	8	8	8	No lesion	No lesion	Yes	No lesion	No lesion	19300	0
1405	71	Female	Yes	3	166	99	174	106	4.5	No	2	2	0	0	Cataract	Cataract	Yes	No lesion	Fundoscopy not possible	0	0
1722	61	Male	Yes	2	132	61	139	67	6.1	Yes	6	6	10	10	No lesion	No lesion	Yes	Chorioretinitis	Chorioretinitis	44540	0
661	76	Male	Yes	4	146	78	192	99	6.1	No	1	1	1	1	Cataract	Cataract	Yes	No lesion	No lesion	1660	0
403	56	Female	Yes	10	128	82	135	96	6.2	Yes	5	5	10	10	No lesion	No lesion	Yes	No lesion	No lesion	980	20
791	42	Female	Yes	4	101	50	106	54	4.8	Yes	10	10	10	10	No lesion	No lesion	Yes	No lesion	No lesion	0	0
793	45	Female	No		124	76	132	84	5.1	Yes	10	10	10	10	No lesion	No lesion	Yes	No lesion	No lesion	1380	20
116	82	Female	Yes	2	159	92	152	93	5	No	3	4	2	3	Cataract	No lesion	Yes	Fundoscopy not possible	Other lesions	0	0
615	72	Male	No		147	77	142	73	6.8	Yes	8	8	6	6	No lesion	No lesion	Yes	Vascular retinopathy	Vascular retinopathy	54400	1600
807	41	Male	No		165	95	170	100	5.4	Yes	10	10	10	10	No lesion	No lesion	Yes	No lesion	No lesion	140	60
1558	64	Female	Yes	2	138	55	148	62	6.3	Yes	0	0	0	0	Cataract	Cataract	No	Fundoscopy not possible	Fundoscopy not possible	0	0
1537	25	Male	No		106	50	115	52	6.1	No	10	10	10	10	No lesion	No lesion	Yes	No lesion	No lesion	6520	0
1351	54	Female	No		200	100	220	110	5	No	8	8	8	8	No lesion	No lesion	Yes	No lesion	No lesion	0	0
392	61	Male	No		109	67	116	69	4.6	Yes	5	5	5	5	No lesion	No lesion	Yes	No lesion	No lesion	600	0
75	69	Male	Yes	6	126	71	140	77	4.6	No	0	0	6	6	Cataract	Cataract	Yes	Fundoscopy not possible	No lesion	1940	0
430	35	Male	Yes	3	102	58	127	67	4.2	No	10	10	10	10	No lesion	No lesion	Yes	No lesion	No lesion	6960	0
1701	69	Female	Yes	8	112	62	121	71	5.6	No	3	3	5	5	Cataract	No lesion	Yes	No lesion	Chorioretinitis	0	0
652	15	Male	Yes	2	130	72	115	64	5.2	No	10	10	10	10	No lesion	No lesion	Yes	No lesion	No lesion	50520	0
360	39	Female	Yes	3	106	71	111	85	4.8	No	10	10	10	10	No lesion	No lesion	Yes	No lesion	No lesion	0	0
433	29	Male	Yes	1	112	85	121	95	5.6	No	10	10	10	10	No lesion	No lesion	Yes	No lesion	No lesion	40	0
479	70	Female	Yes	2	161	90	159	77	4.3	No	8	8	5	5	Cataract	No lesion	Yes	No lesion	No lesion	98380	0
318	51	Female	Yes	2	105	65	115	70	5.6	No	10	10	10	10	No lesion	No lesion	Yes	No lesion	No lesion	2380	0
1615	56	Male	No		152	76	160	85	4.2	Yes	10	10	10	10	No lesion	No lesion	Yes	No lesion	No lesion	3620	0
899	73	Female	No		143	72	164	96	5.8	Yes	1	1	2	2	Cataract	Cataract	Yes	Chorioretinitis	Chorioretinitis	11280	0
361	70	Female	Yes	2	142	89	159	97	5.6	Yes	1	1	1	1	Cataract	Cataract	Yes	Other lesions	Other lesions	0	0
1593	73	Female	No		182	93	190	97	4.9	No	5	5	1	1	Cataract	Cataract	No	Fundoscopy not possible	Fundoscopy not possible	16500	60
1675	58	Female	No		112	68	103	60	4.7	No	2	3	2	3	No lesion	No lesion	Yes	No lesion	No lesion	8880	0
781	33	Female	Yes	2	100	59	105	63	8.6	Yes	5	5	5	5	No lesion	No lesion	Yes	No lesion	No lesion	1160	0
456	59	Male	Yes	3	101	76	113	83	5.7	Yes	6	6	6	6	Pterygium	Pterygium	Yes	No lesion	No lesion	15540	0
1821	15	Female	Yes	2	103	52	115	60	7.8	No	8	8	10	10	No lesion	No lesion	Yes	No lesion	No lesion	1040	0
295	80	Female	Yes	5	122	62	127	68	6	No	4	4	2	2	No lesion	No lesion	Yes	No lesion	No lesion	860	0
1812	66	Male	No		109	71	118	75	4.7	No	8	8	5	5	No lesion	No lesion	Yes	No lesion	No lesion	440	0
1412	46	Female	Yes	4	129	62	133	78	4.3	No	10	10	10	10	No lesion	No lesion	Yes	No lesion	No lesion	0	0
1253	46	Female	Yes	6	160	93	160	91	6.9	Yes	10	10	10	10	No lesion	No lesion	Yes	No lesion	No lesion	0	0
850	47	Male	Yes	3	127	66	132	73	6.2	No	8	8	10	10	No lesion	No lesion	Yes	No lesion	No lesion	7100	0
1650	63	Male	No		136	81	150	97	4.7	No	6	8	8	10	No lesion	No lesion	Yes	No lesion	No lesion	900	60
9	54	Female	No		135	86	136	86	7.1	No	10	10	10	10	No lesion	No lesion	Yes	No lesion	No lesion	0	0
1548	22	Female	Yes	3	110	55	117	61	6.4	No	10	10	10	10	No lesion	No lesion	Yes	No lesion	No lesion	20	0
208	56	Male	No		151	98	138	93	4.2	Yes	6	6	6	6	Cataract	Cataract	Yes	No lesion	No lesion	20	160
372	72	Male	No		154	68	170	76	6.3	Yes	5	6	6	8	Cataract	Cataract	Yes	No lesion	No lesion	11280	280
1674	30	Male	Yes	3	110	62	123	68	4.7	No	10	10	10	10	No lesion	No lesion	Yes	No lesion	No lesion	10600	0
731	38	Male	No		123	107	114	81	5.8	No	10	10	10	10	No lesion	No lesion	Yes	No lesion	No lesion	0	0
1262	37	Male	No		104	62	105	66	6.8	Yes	10	10	10	10	No lesion	No lesion	Yes	No lesion	No lesion	11120	0
377	40	Male	No		105	69	120	84	4.3	No	10	10	10	10	No lesion	No lesion	Yes	No lesion	No lesion	40	0
711	74	Male	No		150	58	161	58	6.5	Yes	5	8	8	10	Pterygium	Pterygium	Yes	No lesion	No lesion	0	0
1353	29	Male	Yes	2	112	70	123	78	5.2	Yes	10	10	10	10	No lesion	No lesion	Yes	No lesion	No lesion	5580	0
800	77	Female	Yes	2	162	76	189	89	5.6	Yes	4	5	4	5	Cataract	Cataract	Yes	No lesion	No lesion	0	0
1521	30	Female	No		132	87	136	95	6.3	No	4	4	4	4	No lesion	No lesion	Yes	No lesion	No lesion	180	0
1327	29	Female	Yes	10	108	67	113	71	5.4	No	10	10	10	10	No lesion	No lesion	Yes	No lesion	No lesion	3560	0
1361	47	Female	No		99	60	105	60	6.3	No	10	10	10	10	No lesion	No lesion	Yes	No lesion	No lesion	0	0
1618	66	Male	Yes	2	153	79	168	67	6.6	No	10	10	10	10	No lesion	No lesion	Yes	No lesion	No lesion	0	0
1502	47	Female	No		151	77	165	88	4.6	No	10	10	10	10	No lesion	No lesion	Yes	No lesion	No lesion	0	0
187	73	Male	Yes	10	109	66	129	67	5.6	No	5	5	6	6	No lesion	No lesion	Yes	Other lesions	Other lesions	2720	320
236	59	Male	No		108	63	113	66	4.7	No	10	10	10	10	No lesion	No lesion	Yes	No lesion	No lesion	380	680
463	50	Female	Yes	5	132	82	145	93	7.7	Yes	10	10	10	10	Pterygium	Pterygium	Yes	Age-related macular degeneration	No lesion	23080	600
746	72	Male	No		178	92	184	95	3.9	No	0	0	0	0	Cataract	Cataract	Yes	No lesion	Fundoscopy not possible	1560	0
1368	32	Male	Yes	2	140	54	124	73	5	No	10	10	10	10	No lesion	No lesion	Yes	No lesion	No lesion	43460	0
1551	24	Female	No		123	78	133	82	6.7	No	10	10	10	10	No lesion	No lesion	Yes	No lesion	No lesion	20	0
1232	22	Male	Yes	2	113	69	108	68	3.8	No	10	10	10	10	No lesion	No lesion	Yes	No lesion	No lesion	26020	0
68	55	Male	No		133	74	143	86	4.7	No	10	10	10	10	No lesion	No lesion	Yes	No lesion	No lesion	440	0
1288	59	Female	Yes	15	108	64	115	68	7.2	Yes	10	10	10	10	Cataract	Cataract	Yes	No lesion	No lesion	18960	0
985	21	Female	Yes	2	112	64	123	72	4.6	No	10	10	10	10	No lesion	No lesion	Yes	No lesion	No lesion	0	0
473	53	Male	Yes	1	137	70	153	80	5.7	No	10	10	10	10	Pterygium	No lesion	Yes	No lesion	No lesion	680	0
1771	66	Male	Yes	2	151	79	164	89	6.3	Yes	1	5	4	5	Other lesions	Cataract	Yes	No lesion	No lesion	300	0
11	65	Male	No		153	100	157	110	6.9	No	8	8	4	4	Pterygium	Pterygium	Yes	No lesion	No lesion	7640	0
1329	36	Female	Yes	7	107	69	118	69	5.4	No	10	10	10	10	No lesion	No lesion	Yes	No lesion	No lesion	9820	60
337	37	Male	Yes	2	110	78	126	83	5.6	Yes	8	8	8	8	No lesion	No lesion	Yes	No lesion	No lesion	4000	0
962	32	Female	Yes	2	124	79	138	86	5.8	No	10	10	10	10	No lesion	No lesion	Yes	No lesion	No lesion	28760	0
1505	32	Male	Yes	3	122	79	131	87	4.7	No	10	10	10	10	No lesion	No lesion	Yes	No lesion	No lesion	1380	0
1403	15	Female	No		110	63	115	69	4.9	No	10	10	10	10	No lesion	No lesion	Yes	No lesion	No lesion	160	0
878	61	Female	No		121	71	130	78	5.3	Yes	1	5	4	5	Cataract	No lesion	Yes	Fundoscopy not possible	Vascular retinopathy	67040	600
974	64	Male	No		149	76	168	62	4.8	No	3	3	3	3	No lesion	No lesion	Yes	Other lesions	Other lesions	1840	0
1309	63	Female	No		189	109	196	118	4.9	No	10	10	10	10	No lesion	Cataract	Yes	No lesion	No lesion	40	0
1611	40	Female	Yes	2	118	76	126	81	6.2	No	10	10	10	10	No lesion	No lesion	Yes	No lesion	No lesion	0	0
1762	53	Female	Yes	4	122	72	130	81	6.1	Yes	10	10	10	10	No lesion	No lesion	Yes	No lesion	No lesion	6920	0
1667	64	Female	Yes	4	197	111	199	114	8.7	No	1	6	5	6	Cataract	Cataract	Yes	No lesion	No lesion	40	0
42	69	Male	No		126	78	141	92	4.8	Yes	4	5	4	5	Cataract	Cataract	No	Fundoscopy not possible	Fundoscopy not possible	0	0
983	71	Female	No		138	82	149	91	5.3	No	3	3	2	2	No lesion	No lesion	Yes	Other lesions	Other lesions	0	0
30	64	Male	Yes	12	130	65	135	69	4.1	No	8	8	8	8	No lesion	No lesion	Yes	Chorioretinitis	No lesion	0	0
927	52	Male	Yes	2	116	64	121	76	4.9	No	10	10	10	10	Pterygium	Pterygium	Yes	No lesion	No lesion	3700	240
77	69	Male	Yes	12	207	98	202	103	4.7	No	3	3	8	8	Calcified worm under the conjunctiva	No lesion	Yes	Retinal hemorrhage	No lesion	11380	0
238	70	Male	Yes	5	160	90	160	100	4.8	Yes	1	4	1	6	Cataract	Cataract	No	Fundoscopy not possible	Fundoscopy not possible	0	80
1765	68	Male	Yes	2	142	79	169	91	6.2	No	5	10	6	8	No lesion	No lesion	Yes	No lesion	No lesion	5220	0
373	72	Male	No		112	76	122	88	5.4	No	1	1	1	1	Cataract	Cataract	No	Fundoscopy not possible	Fundoscopy not possible	15200	10300
1331	75	Female	No		118	55	139	60	8.4	No	5	5	0	0	Pterygium	Pterygium	Yes	No lesion	Fundoscopy not possible	0	0
218	30	Female	No		102	59	108	63	4.4	No	10	10	10	10	No lesion	No lesion	Yes	No lesion	No lesion	0	40
1374	50	Male	Yes	4	158	98	178	106	6.2	Yes	10	10	10	10	No lesion	No lesion	Yes	No lesion	No lesion	0	0
1511	62	Male	Yes	2	133	70	137	68	4.9	No	10	10	10	10	No lesion	No lesion	Yes	No lesion	No lesion	50620	0
1528	44	Male	Yes	2	105	60	110	69	5.1	Yes	10	10	0	0	No lesion	Cataract	Yes	Chorioretinitis	Fundoscopy not possible	67840	0
250	52	Female	Yes	2	131	84	118	79	9.8	No	3	3	1	1	No lesion	Cataract	Yes	No lesion	No lesion	0	0
382	65	Male	No		137	68	142	79	5.5	Yes	5	5	10	10	No lesion	No lesion	Yes	No lesion	No lesion	1460	200
1280	53	Female	Yes	3	194	107	200	94	6.2	No	6	6	8	8	No lesion	No lesion	Yes	No lesion	No lesion	0	0
465	34	Male	Yes	2	120	59	132	68	5.9	No	10	10	10	10	No lesion	No lesion	Yes	No lesion	No lesion	1380	0
451	34	Female	Yes	2	99	62	105	71	5.6	Yes	10	10	10	10	No lesion	No lesion	Yes	No lesion	No lesion	15100	0
933	34	Female	Yes	2	105	57	111	61	4.8	No	10	10	10	10	No lesion	No lesion	Yes	No lesion	No lesion	26740	0
1603	37	Male	Yes	3	138	76	143	92	5.7	No	10	10	10	10	No lesion	No lesion	Yes	No lesion	No lesion	15200	0
701	56	Female	No		179	99	178	102	6.2	No	10	10	10	10	No lesion	No lesion	Yes	No lesion	No lesion	0	0
1760	80	Male	Yes	3	106	58	128	66	5.8	Yes	4	4	4	4	Cataract	Cataract	Yes	No lesion	No lesion	14780	0
390	66	Female	Yes	4	188	100	185	113	7.2	No	2	3	4	8	No lesion	No lesion	Yes	No lesion	No lesion	0	0
1519	58	Male	Yes	10	109	79	115	84	4.4	No	10	10	10	10	No lesion	No lesion	Yes	Vascular retinopathy	Vascular retinopathy	0	0
92	64	Female	No		110	65	117	64	4.8	No	3	5	1	3	No lesion	No lesion	Yes	No lesion	No lesion	1420	0
1529	63	Female	No		130	62	161	76	6.4	Yes	3	5	4	5	No lesion	No lesion	Yes	No lesion	No lesion	2320	0
765	57	Male	Yes	6	126	71	137	81	4.4	Yes	10	10	10	10	No lesion	No lesion	Yes	No lesion	No lesion	920	0
22	52	Female	Yes	10	137	88	143	93	3.8	No	5	5	5	5	No lesion	No lesion	Yes	No lesion	No lesion	280	0
1661	54	Male	Yes	3	109	65	94	58	6.5	Yes	6	6	10	10	No lesion	No lesion	Yes	No lesion	No lesion	5700	0
474	60	Male	No		148	72	150	78	5.7	Yes	2	2	2	2	Cataract	Cataract	Yes	Chorioretinitis	Chorioretinitis	10520	0
946	56	Male	No		112	67	123	79	5	No	8	8	10	10	No lesion	No lesion	Yes	No lesion	No lesion	0	0
263	67	Female	Yes	6	136	82	142	90	4.7	No	5	5	1	1	Pterygium	No lesion	Yes	No lesion	Chorioretinitis	0	0
80	60	Female	No		116	58	109	58	5.9	No	10	10	10	10	No lesion	No lesion	Yes	No lesion	No lesion	62600	0
287	64	Female	Yes	3	135	76	128	69	5.4	Yes	2	5	8	8	Cataract	No lesion	Yes	No lesion	No lesion	0	0
876	66	Female	No		141	78	150	84	5.6	Yes	3	4	3	3	No lesion	No lesion	Yes	No lesion	No lesion	60	160
721	71	Male	Yes	2	158	114	161	119	8.4	Yes	6	8	8	8	Pterygium	Pterygium	Yes	No lesion	No lesion	2780	0
666	54	Male	Yes	6	120	92	133	107	7.6	No	2	2	6	10	No lesion	No lesion	Yes	Chorioretinal degeneration	No lesion	0	0
243	74	Male	Yes	12	116	60	120	61	4.3	Yes	6	6	5	6	No lesion	No lesion	Yes	No lesion	No lesion	120	240
602	51	Female	Yes	5	115	66	113	69	5.4	No	6	10	8	8	No lesion	No lesion	Yes	No lesion	No lesion	0	0
245	60	Female	Yes	2	162	76	177	95	5.8	Yes	3	3	8	10	No lesion	No lesion	Yes	No lesion	No lesion	80	0
33	88	Female	Yes	10	128	63	127	68	5.4	No	2	3	1	1	Cataract	Cataract	Yes	No lesion	No lesion	460	0
254	50	Female	Yes	3	135	67	140	79	5.4	Yes	4	4	4	5	No lesion	No lesion	Yes	No lesion	Chorioretinitis	10660	0
736	57	Female	No		115	78	135	83	6.5	Yes	4	4	5	6	No lesion	No lesion	Yes	No lesion	Chorioretinitis	0	0
1636	60	Female	No		88	64	92	66	5.2	Yes	5	5	4	6	No lesion	No lesion	Yes	No lesion	No lesion	1520	0
1210	68	Female	Yes	2	155	110	170	99	4.8	No	2	2	2	4	No lesion	No lesion	Yes	No lesion	No lesion	9780	0
662	63	Male	Yes	2	135	88	140	75	4.8	No	5	6	5	5	No lesion	No lesion	Yes	No lesion	No lesion	880	0
879	80	Female	Yes	3	122	76	135	96	7.3	Yes	4	5	4	4	No lesion	No lesion	Yes	No lesion	No lesion	3240	0
894	70	Female	Yes	3	116	72	120	77	7.4	Yes	4	4	3	6	No lesion	No lesion	Yes	No lesion	No lesion	200	0
1671	70	Male	Yes	4	133	76	144	85	5.7	Yes	1	5	4	4	Cataract	Cataract	Yes	No lesion	No lesion	0	20
1681	60	Female	Yes	3	164	70	175	98	4.7	Yes	8	8	3	6	No lesion	No lesion	Yes	Vascular retinopathy	Vascular retinopathy	80	0
1220	60	Female	Yes	4	186	109	190	118	5.2	Yes	5	6	6	6	No lesion	No lesion	Yes	No lesion	No lesion	0	0
38	55	Female	Yes	10	162	104	174	109	6.7	Yes	8	10	8	8	Calcified worm under the conjunctiva	No lesion	Yes	No lesion	No lesion	8300	0
28	65	Female	No		138	85	147	83	4.8	No	3	5	8	8	Cataract	No lesion	Yes	No lesion	No lesion	14160	0
244	62	Female	No		156	57	162	95	5.1	Yes	6	6	5	6	No lesion	No lesion	Yes	No lesion	No lesion	0	0
1233	84	Male	Yes	12	80	45	88	43	6.9	No	5	6	6	6	No lesion	No lesion	Yes	No lesion	No lesion	20	0
186	85	Female	No		154	96	163	94	9.7	No	3	5	3	3	Cataract	Cataract	No	Fundoscopy not possible	Fundoscopy not possible	0	540
1204	67	Male	Yes	1	142	87	146	92	6.1	No	10	10	8	10	No lesion	No lesion	Yes	No lesion	No lesion	0	0
1275	80	Female	Yes	10	187	108	200	114		No	5	5	5	6	Cataract	Cataract	Yes	No lesion	No lesion	120	0
949	64	Male	Yes	5	157	79	163	87	6.2	No	6	10	10	10	No lesion	Cataract	Yes	Other lesions	Other lesions	11200	0
1293	60	Male	Yes	8	120	65	131	71	5.4	Yes	10	10	8	10	No lesion	No lesion	Yes	Other lesions	Other lesions	0	0
1506	55	Female	Yes	2	142	79	140	85	5.6	Yes	5	5	6	8	No lesion	No lesion	Yes	No lesion	No lesion	0	0
122	70	Male	Yes	3	132	65	130	60	5.9	No	5	5	5	6	Cataract	Cataract	Yes	Fundoscopy not possible	No lesion	6100	0
965	67	Male	Yes	4	132	68	150	72	5	No	4	5	4	4	Cataract	Cataract	Yes	No lesion	No lesion	180	0
1321	42	Male	Yes	3	122	68	132	72	7.4	No	6	6	3	4	Cataract	Cataract	Yes	No lesion	No lesion	4800	0
234	29	Male	Yes	2	121	73	129	77	4.6	No	6	6	6	8	No lesion	No lesion	Yes	No lesion	No lesion	0	20
1337	61	Female	Yes	3	141	79	140	78	4.6	Yes	8	8	5	10	No lesion	Cataract	Yes	No lesion	No lesion	16740	0
1628	27	Male	Yes	2	123	71	118	67	4.3	No	1	6	10	10	Cataract	Cataract	Yes	Other lesions	No lesion	89840	0
872	63	Female	No		122	70	131	77	5.4	Yes	6	8	6	6	No lesion	No lesion	Yes	No lesion	No lesion	520	240
1211	73	Female	Yes	10	139	72	141	87	5.1	No	2	2	4	6	Cataract	Cataract	Yes	Other lesions	Other lesions	0	0
609	48	Female	Yes	3	102	60	109	68	6.7	Yes	8	10	10	10	No lesion	No lesion	Yes	No lesion	No lesion	0	0
634	56	Female	Yes	10	128	66	121	57	5.6	Yes	4	6	10	10	Pterygium	Pterygium	Yes	No lesion	No lesion	140	0
1249	65	Male	Yes	5	129	72	135	77	6.6	Yes	6	8	0	0	No lesion	No lesion	Yes	No lesion	Other lesions	31740	0
621	71	Female	Yes	5	199	82	209	94	8.4	Yes	6	6	4	6	No lesion	No lesion	Yes	No lesion	No lesion	100	0
271	52	Male	No		110	70	116	72	5.3	No	6	8	10	10	No lesion	No lesion	Yes	No lesion	No lesion	0	0
1446	55	Female	Yes	2	112	64	125	65	4.7	No	0	0	2	4	No lesion	Cataract	No	Fundoscopy not possible	Fundoscopy not possible	2340	0
